# Supplementary material for: Estimation of the Burden of Ischemic Heart Disease in the Tabasco Population, Mexico, 2013–2021
Source: Int J Environ Res Public Health. 2025 Mar 13;22(3):423. doi: 10.3390/ijerph22030423 (PMC11941872; doi:10.3390/ijerph22030423)
Supplement: Supplementary file 1 [file ijerph-22-00423-s001.zip]

Archive with 1 entries (1 files):
- ijerph-3453399-supplementary.xlsx
