# Supplementary material for: Estimation of the Burden of Ischemic Heart Disease in the Tabasco Population, Mexico, 2013–2021
Source: Int J Environ Res Public Health. 2025 Mar 13;22(3):423. doi: 10.3390/ijerph22030423 (PMC11941872; doi:10.3390/ijerph22030423)
Supplement: Supplementary file 1 [file ijerph-22-00423-s001.zip › ijerph-3453399-supplementary.xlsx]

## Sheet: Hoja1
		2013	Cambio en defunciones (%)	Cambio en esperanza de vida (%)	AVP hombres	AVP mujeres
		Base	0	0	9016	8680
			0.05	0	9466.8	9114
			-0.05	0	8565.2	8246
			0.1	0	9917.6	9548
			0.05	0.05	9481.5	9135
		2014	Cambio en defunciones (%)	Cambio en esperanza de vida (%)	AVP hombres	AVP mujeres
		Base	0	0	10514	10580
			0.05	0	11039.7	11109
			-0.05	0	9988.3	10051
			0.1	0	11565.4	11638
			0.05	0.05	11054.4	11130
		2015	Cambio en defunciones (%)	Cambio en esperanza de vida (%)	AVP hombres	AVP mujeres
		Base	0	0	11858	11600
			0.05	0	12450.9	12180
			-0.05	0	11265.1	11020
			0.1	0	13043.8	12760
			0.05	0.05	12465.6	12201
		2016	Cambio en defunciones (%)	Cambio en esperanza de vida (%)	AVP hombres	AVP mujeres
		Base	0	0	11804	11894
			0.05	0	12394.2	12488.7
			-0.05	0	11213.8	11299.3
			0.1	0	12984.4	13083.4
			0.05	0.05	12407.9	12508.7
		2017	Cambio en defunciones (%)	Cambio en esperanza de vida (%)	AVP hombres	AVP mujeres
		Base	0	0	11947	12578
			0.05	0	12544.4	13206.9
			-0.05	0	11349.6	11949.1
			0.1	0	13141.7	13835.8
			0.05	0.05	12558	13226.9
		2018	Cambio en defunciones (%)	Cambio en esperanza de vida (%)	AVP hombres	AVP mujeres
		Base	0	0	15275	15656
			0.05	0	16038.8	16438.8
			-0.05	0	14511.2	14873.2
			0.1	0	16802.5	17221.6
			0.05	0.05	16052.4	16458.8
		2019	Cambio en defunciones (%)	Cambio en esperanza de vida (%)	AVP hombres	AVP mujeres
		Base	0	0	14859	17000
			0.05	0	15602	17850
			-0.05	0	14116	16150
			0.1	0	16344.9	18700
			0.05	0.05	15615.6	17871
		2020	Cambio en defunciones (%)	Cambio en esperanza de vida (%)	AVP hombres	AVP mujeres
		Base	0	0	15224	21024
			0.05	0	15985.2	22075.2
			-0.05	0	14462.8	19972.8
			0.1	0	16746.4	23126.4
			0.05	0.05	15993.6	22092
		2021	Cambio en defunciones (%)	Cambio en esperanza de vida (%)	AVP hombres	AVP mujeres
		Base	0	0	14608	22253
			0.05	0	15338.4	23365.7
			-0.05	0	13877.6	21140.3
			0.1	0	16068.8	24478.3
			0.05	0.05	15346.8	23382.5
